# Supplementary material for: Range-wide phylogeographic structure of the vernal pool fairy shrimp (Branchinecta lynchi)
Source: PLoS One. 2017 May 4;12(5):e0176266. doi: 10.1371/journal.pone.0176266 (PMC5417434; doi:10.1371/journal.pone.0176266)
Supplement: S1 Table — Table includes the geographic location in latitude and longitude, the vernal pool region for each site sampled, the haplotype name as given in Fig 3 for COI and for 16S as in Table 1 and the accession numbers for each sequence in GenBank. (XLSX) [file pone.0176266.s005.xlsx]

## Sheet: Final sample table
Supplimental Table S1: Metadata associated with each specimen analyzed in this study, including the vernal pool region and the abbreviation used in this study for each site sampled, the site and specimen ID, the geographic location in latitude (lat) and longitude (long), the haplotype name as given in Figure 3 for COI and the haplotype name for 16S. Accession numbers are for each sequence in Genb…
Vernal pool region	Vernal pool region abbreviation	site	site name	specimen-voucher	16S haplotype name	COI haplotype name in Figure 3	lat	long	16S genbank	COI genbank
Carrizo	CZVP	1	CZVP1	CAS174328-01	CZVP8	na	35.7731	-120.736	KY795560	na
Carrizo	CZVP	2	CZVP2	CAS174329-02	na	CZVP2	35.7652	-120.753	na	KY795336
Carrizo	CZVP	3	CZVP3	FWS18	CZVP8	CZVP3	35.2715	-119.927	KY795561	KY795337
Carrizo	CZVP	3	CZVP3	FWS19	CZVP8	CZVP4	35.2715	-119.927	KY795562	KY795338
Carrizo	CZVP	3	CZVP3	FWS20	CZVP8	CZVP5	35.2715	-119.927	KY795563	KY795339
Carrizo	CZVP	3	CZVP3	FWS21	CZVP9	CZVP3	35.2715	-119.927	KY795564	KY795340
Carrizo	CZVP	4	CZVP4	FWS22	CZVP8	CZVP6	35.2782	-119.928	KY795565	KY795341
Carrizo	CZVP	4	CZVP4	FWS23	CZVP8	CZVP7	35.2782	-119.928	KY795566	KY795342
Carrizo	CZVP	4	CZVP4	FWS24	CZVP8	CZVP7	35.2782	-119.928	KY795567	KY795343
Carrizo	CZVP	4	CZVP4	FWS25	CZVP8	CZVP3	35.2782	-119.928	KY795568	KY795344
Carrizo	CZVP	4	CZVP4	FWS26	CZVP8	CZVP5	35.2782	-119.928	KY795569	KY795345
Carrizo	CZVP	4	CZVP4	FWS27	CZVP8	CZVP3	35.2782	-119.928	KY795570	KY795346
Carrizo	CZVP	4	CZVP4	FWS28	CZVP10	CZVP5	35.2782	-119.928	KY795571	KY795347
Carrizo	CZVP	4	CZVP4	FWS29	CZVP8	CZVP5	35.2782	-119.928	KY795572	KY795348
Carrizo	CZVP	4	CZVP4	FWS30	CZVP8	CZVP6	35.2782	-119.928	KY795573	KY795349
Carrizo	CZVP	4	CZVP4	FWS31	CZVP8	na	35.2782	-119.928	KY795574	na
Carrizo	CZVP	4	CZVP4	FWS32	CZVP11	CZVP5	35.2782	-119.928	KY795575	KY795350
Carrizo	CZVP	4	CZVP4	FWS33	CZVP8	CZVP5	35.2782	-119.928	KY795576	KY795351
Carrizo	CZVP	4	CZVP4	FWS34	CZVP8	CZVP5	35.2782	-119.928	KY795577	KY795352
Carrizo	CZVP	4	CZVP4	FWS35	CZVP8	CZVP8	35.2782	-119.928	KY795578	KY795353
Carrizo	CZVP	4	CZVP4	FWS36	CZVP8	CZVP3	35.2782	-119.928	KY795579	KY795354
Carrizo	CZVP	4	CZVP4	FWS37	CZVP8	CZVP3	35.2782	-119.928	KY795580	KY795355
Carrizo	CZVP	4	CZVP4	FWS38	CZVP12	CZVP9	35.2782	-119.928	KY795581	KY795356
Carrizo	CZVP	4	CZVP4	FWS39	CZVP9	na	35.2782	-119.928	KY795582	na
Carrizo	CZVP	4	CZVP4	FWS40	CZVP8	na	35.2782	-119.928	KY795583	na
Carrizo	CZVP	4	CZVP4	FWS41	CZVP8	CZVP5	35.2782	-119.928	KY795584	KY795357
Central Coast	CCVP	1	CCVP1	CAS183533-01	CCVP7	na	36.6454	-120.887	KY795557	na
Central Coast	CCVP	1	CCVP1	CAS183533-02	CCVP7	na	36.6454	-120.887	KY795558	na
Central Coast	CCVP	1	CCVP1	CAS183533-03	CCVP7	na	36.6454	-120.887	KY795559	na
Klamath Mountians	KMVP	1	KMVP1	CAS172318-03	KMVP13	KMVP10	42.4504	-122.95	KY795585	KY795358
Klamath Mountians	KMVP	1	KMVP1	CAS172318-04	KMVP13	KMVP10	42.4504	-122.95	KY795586	KY795359
Klamath Mountians	KMVP	2	KMVP2	CAS172319-10	KMVP13	na	42.4477	-122.948	KY795587	na
Klamath Mountians	KMVP	2	KMVP2	CAS172319-12	KMVP13	KMVP11	42.4477	-122.948	KY795588	KY795360
Klamath Mountians	KMVP	3	KMVP3	CAS172320-03	KMVP13	KMVP12	42.4674	-122.896	KY795589	KY795361
Klamath Mountians	KMVP	3	KMVP3	CAS172321-01	na	KMVP13	42.4674	-122.896	na	KY795362
Klamath Mountians	KMVP	3	KMVP3	CAS172321-02	KMVP13	na	42.4674	-122.896	KY795590	na
Klamath Mountians	KMVP	4	KMVP4	CAS172322-02	KMVP13	KMVP14	42.4796	-122.908	KY795591	KY795363
Klamath Mountians	KMVP	4	KMVP4	CAS172322-03	KMVP13	na	42.4796	-122.908	KY795592	na
Klamath Mountians	KMVP	4	KMVP4	CAS172322-04	KMVP13	KMVP14	42.4796	-122.908	KY795593	KY795364
Klamath Mountians	KMVP	4	KMVP4	CAS172322-05	KMVP13	KMVP14	42.4796	-122.908	KY795594	KY795365
Klamath Mountians	KMVP	4	KMVP4	CAS172322-06	KMVP13	KMVP14	42.4796	-122.908	KY795595	KY795366
Klamath Mountians	KMVP	4	KMVP4	CAS172322-07	KMVP13	na	42.4796	-122.908	KY795596	na
Klamath Mountians	KMVP	4	KMVP4	CAS172322-08	KMVP13	KMVP15	42.4796	-122.908	KY795597	KY795367
Livermore	LMVP	1	LMVP1	CAS158779-01	LMVP7	na	37.8375	-121.636	KY795604	na
Livermore	LMVP	1	LMVP1	CAS158779-05	LMVP7	na	37.8375	-121.636	KY795605	na
Livermore	LMVP	2	LMVP2	CAS172944-01	LMVP7	LMVP16	37.7237	-121.706	KY795606	KY795368
Livermore	LMVP	2	LMVP2	CAS172944-02	LMVP7	LMVP16	37.7237	-121.706	KY795607	KY795369
Livermore	LMVP	2	LMVP2	CAS172944-03	LMVP7	LMVP16	37.7237	-121.706	KY795608	KY795370
Livermore	LMVP	2	LMVP2	CAS172949-01	LMVP7	LMVP16	37.7237	-121.706	KY795609	na
Livermore	LMVP	3	LMVP3	CAS172950-01	LMVP7	na	37.7234	-121.705	KY795610	na
Livermore	LMVP	3	LMVP3	CAS172950-02	LMVP7	na	37.7234	-121.705	KY795611	na
Livermore	LMVP	4	LMVP4	CAS172951-01	LMVP7	na	37.7234	-121.706	KY795612	na
Livermore	LMVP	4	LMVP4	CAS172951-02	LMVP7	na	37.7234	-121.706	KY795613	na
Livermore	LMVP	3	LMVP3	CAS172953-01	LMVP7	LMVP16	37.7234	-121.705	KY795614	KY795371
Livermore	LMVP	5	LMVP5	CAS172956-01	LMVP7	LMVP16	37.7249	-121.71	KY795615	KY795372
Livermore	LMVP	6	LMVP6	CAS174109-01	LMVP7	na	37.8195	-121.621	KY795616	na
Livermore	LMVP	6	LMVP6	CAS174109-02	LMVP7	na	37.8195	-121.621	KY795617	na
Livermore	LMVP	6	LMVP6	CAS174109-03	LMVP7	na	37.8195	-121.621	KY795618	na
Livermore	LMVP	7	LMVP7	CAS180500-01	LMVP7	LMVP17	37.8292	-121.598	KY795619	KY795373
Livermore	LMVP	7	LMVP7	CAS180500-02	LMVP7	LMVP18	37.8292	-121.598	KY795620	KY795374
Livermore	LMVP	7	LMVP7	CAS180500-03	LMVP7	LMVP16	37.8292	-121.598	KY795621	KY795375
Livermore	LMVP	7	LMVP7	CAS180500-04	LMVP7	LMVP19	37.8292	-121.598	KY795622	KY795376
Livermore	LMVP	7	LMVP7	CAS180500-05	na	LMVP20	37.8292	-121.598	na	KY795377
Livermore	LMVP	7	LMVP7	CAS180500-06	LMVP7	LMVP16	37.8292	-121.598	KY795623	KY795378
Livermore	LMVP	7	LMVP7	CAS180500-07	LMVP16	LMVP17	37.8292	-121.598	KY795624	KY795379
Livermore	LMVP	7	LMVP7	CAS180500-08	LMVP7	LMVP21	37.8292	-121.598	KY795625	KY795380
Livermore	LMVP	7	LMVP7	CAS180500-09	LMVP7	LMVP16	37.8292	-121.598	KY795626	KY795381
Livermore	LMVP	7	LMVP7	CAS180500-10	LMVP7	LMVP18	37.8292	-121.598	KY795627	KY795382
Livermore	LMVP	7	LMVP7	CAS180500-11	LMVP7	LMVP16	37.8292	-121.598	KY795628	KY795383
Livermore	LMVP	7	LMVP7	CAS180500-12	LMVP7	LMVP16	37.8292	-121.598	KY795629	KY795384
Livermore	LMVP	7	LMVP7	CAS180500-13	LMVP7	LMVP21	37.8292	-121.598	KY795630	KY795385
Livermore	LMVP	7	LMVP7	CAS180500-14	LMVP7	LMVP16	37.8292	-121.598	KY795631	KY795386
Livermore	LMVP	7	LMVP7	CAS180500-15	LMVP16	LMVP17	37.8292	-121.598	KY795632	KY795387
Livermore	LMVP	8	LMVP8	CAS180501-01	LMVP7	LMVP22	37.8198	-121.583	KY795633	KY795388
Livermore	LMVP	8	LMVP8	CAS180501-02	LMVP7	LMVP17	37.8198	-121.583	KY795634	KY795389
Livermore	LMVP	8	LMVP8	CAS180501-03	LMVP7	LMVP17	37.8198	-121.583	KY795635	KY795390
Livermore	LMVP	8	LMVP8	CAS180501-04	LMVP7	LMVP17	37.8198	-121.583	KY795636	KY795391
Livermore	LMVP	9	LMVP9	CAS180502-01	LMVP7	na	37.82	-121.583	KY795637	na
Livermore	LMVP	9	LMVP9	CAS180502-02	LMVP7	na	37.82	-121.583	KY795638	na
Livermore	LMVP	9	LMVP9	CAS180502-03	LMVP7	na	37.82	-121.583	KY795639	na
Livermore	LMVP	9	LMVP9	CAS180502-04	LMVP7	na	37.82	-121.583	KY795640	na
Livermore	LMVP	9	LMVP9	CAS180502-05	LMVP7	na	37.82	-121.583	KY795641	na
Livermore	LMVP	9	LMVP9	CAS180502-06	LMVP7	LMVP16	37.82	-121.583	KY795642	KY795392
Livermore	LMVP	10	LMVP10	CAS106741-01	LMVP14	na	37.7167	-121.75	KY795598	na
Livermore	LMVP	10	LMVP10	CAS106741-02	LMVP15	na	37.7167	-121.75	KY795599	na
Livermore	LMVP	10	LMVP10	CAS106741-03	LMVP15	na	37.7167	-121.75	KY795600	na
Livermore	LMVP	10	LMVP10	CAS106741-04	LMVP15	na	37.7167	-121.75	KY795601	na
Livermore	LMVP	10	LMVP10	CAS106747-03	LMVP15	na	37.7167	-121.75	KY795602	na
Livermore	LMVP	10	LMVP10	CAS106747-04	LMVP15	na	37.7167	-121.75	KY795603	na
Northeastern Sacramento Valley	NESV	1	NESV1	CAS166139-01	NESV17	NESV25	39.5826	-121.667	KY795643	KY795398
Northeastern Sacramento Valley	NESV	1	NESV1	CAS166139-02	NESV17	na	39.5826	-121.667	KY795644	na
Northeastern Sacramento Valley	NESV	1	NESV1	CAS166139-03	NESV17	na	39.5826	-121.667	KY795645	na
Northeastern Sacramento Valley	NESV	1	NESV1	CAS166139-04	NESV17	NESV26	39.5826	-121.667	KY795646	KY795399
Northeastern Sacramento Valley	NESV	1	NESV1	CAS166139-05	NESV17	na	39.5826	-121.667	KY795647	na
Northeastern Sacramento Valley	NESV	1	NESV1	CAS166139-06	NESV17	na	39.5826	-121.667	KY795648	na
Northeastern Sacramento Valley	NESV	1	NESV1	CAS166139-07	NESV17	NESV26	39.5826	-121.667	KY795649	KY795400
Northeastern Sacramento Valley	NESV	1	NESV1	CAS166139-08	NESV17	na	39.5826	-121.667	KY795650	na
Northeastern Sacramento Valley	NESV	1	NESV1	CAS166139-09	NESV17	na	39.5826	-121.667	KY795651	na
Northeastern Sacramento Valley	NESV	1	NESV1	CAS166139-10	NESV17	na	39.5826	-121.667	KY795652	na
Northeastern Sacramento Valley	NESV	2	NESV2	CAS166144-02	NESV18	na	39.8522	-121.872	KY795653	na
Northeastern Sacramento Valley	NESV	2	NESV2	CAS166144-03	NESV19	na	39.8522	-121.872	KY795654	na
Northeastern Sacramento Valley	NESV	2	NESV2	CAS166144-04	NESV18	NESV27	39.8522	-121.872	KY795655	KY795401
Northeastern Sacramento Valley	NESV	2	NESV2	CAS166144-05	NESV18	na	39.8522	-121.872	KY795656	na
Northeastern Sacramento Valley	NESV	2	NESV2	CAS166144-06	NESV19	na	39.8522	-121.872	KY795657	na
Northeastern Sacramento Valley	NESV	2	NESV2	CAS166144-07	NESV18	na	39.8522	-121.872	KY795658	na
Northeastern Sacramento Valley	NESV	2	NESV2	CAS166144-08	NESV18	NESV27	39.8522	-121.872	KY795659	KY795402
Northeastern Sacramento Valley	NESV	2	NESV2	CAS166144-09	NESV19	na	39.8522	-121.872	KY795660	na
Northeastern Sacramento Valley	NESV	2	NESV2	CAS166144-10	NESV19	na	39.8522	-121.872	KY795661	na
Northeastern Sacramento Valley	NESV	3	NESV3	CAS166151-01	NESV18	NESV28	39.8291	-121.884	KY795662	KY795403
Northeastern Sacramento Valley	NESV	3	NESV3	CAS166151-02	NESV18	na	39.8291	-121.884	KY795663	na
Northeastern Sacramento Valley	NESV	3	NESV3	CAS166151-03	NESV18	na	39.8291	-121.884	KY795664	na
Northeastern Sacramento Valley	NESV	3	NESV3	CAS166151-04	NESV20	na	39.8291	-121.884	KY795665	na
Northeastern Sacramento Valley	NESV	3	NESV3	CAS166151-05	NESV18	na	39.8291	-121.884	KY795666	na
Northeastern Sacramento Valley	NESV	3	NESV3	CAS166151-06	NESV18	na	39.8291	-121.884	KY795667	na
Northeastern Sacramento Valley	NESV	3	NESV3	CAS166151-07	NESV18	NESV28	39.8291	-121.884	KY795668	KY795404
Northeastern Sacramento Valley	NESV	3	NESV3	CAS166151-08	NESV18	na	39.8291	-121.884	KY795669	na
Northeastern Sacramento Valley	NESV	4	NESV4	CAS174263-01	NESV17	NESV29	39.5419	-121.638	KY795670	KY795405
Northeastern Sacramento Valley	NESV	4	NESV4	CAS174263-02	NESV17	NESV29	39.5419	-121.638	KY795671	KY795406
Northeastern Sacramento Valley	NESV	4	NESV4	CAS174263-03	NESV17	NESV30	39.5419	-121.638	KY795672	KY795407
Northeastern Sacramento Valley	NESV	4	NESV4	CAS174263-04	NESV17	na	39.5419	-121.638	KY795673	na
Northeastern Sacramento Valley	NESV	4	NESV4	CAS174263-05	NESV21	NESV30	39.5419	-121.638	KY795674	KY795408
Northeastern Sacramento Valley	NESV	5	NESV5	CAS174265-01	NESV22	NESV30	39.5539	-121.647	KY795675	KY795409
Northeastern Sacramento Valley	NESV	5	NESV5	CAS174265-02	NESV22	NESV31	39.5539	-121.647	KY795676	KY795410
Northeastern Sacramento Valley	NESV	5	NESV5	CAS174265-03	NESV22	NESV30	39.5539	-121.647	KY795677	KY795411
Northeastern Sacramento Valley	NESV	5	NESV5	CAS174265-04	NESV22	na	39.5539	-121.647	KY795678	na
Northeastern Sacramento Valley	NESV	5	NESV5	CAS174265-05	NESV22	na	39.5539	-121.647	KY795679	na
Northwestern Sacramento Valley	NWSV	1	NWSV1	CAS158775-01	NWSV7	NWSV23	40.596	-122.377	KY795680	KY795393
Northwestern Sacramento Valley	NWSV	1	NWSV1	CAS158775-02	NWSV16	NWSV24	40.596	-122.377	KY795681	KY795394
Northwestern Sacramento Valley	NWSV	1	NWSV1	CAS158775-04	NWSV16	NWSV24	40.596	-122.377	KY795682	KY795395
Northwestern Sacramento Valley	NWSV	1	NWSV1	CAS158775-05	NWSV7	na	40.596	-122.377	KY795683	na
Northwestern Sacramento Valley	NWSV	1	NWSV1	CAS158775-08	NWSV7	na	40.596	-122.377	KY795684	na
Northwestern Sacramento Valley	NWSV	1	NWSV1	CAS158775-09	NWSV7	na	40.596	-122.377	KY795685	na
Northwestern Sacramento Valley	NWSV	1	NWSV1	CAS158775-11	NWSV16	NWSV24	40.596	-122.377	KY795686	KY795396
Northwestern Sacramento Valley	NWSV	1	NWSV1	CAS158775-12	NWSV23	na	40.596	-122.377	KY795687	na
Northwestern Sacramento Valley	NWSV	1	NWSV1	CAS158775-13	NWSV16	NWSV24	40.596	-122.377	KY795688	KY795397
Northwestern Sacramento Valley	NWSV	1	NWSV1	CAS158775-16	NWSV23	na	40.596	-122.377	KY795689	na
Northwestern Sacramento Valley	NWSV	2	NWSV2	CAS170224-01	NWSV24	NWSV32	40.1457	-122.236	KY795690	KY795412
Northwestern Sacramento Valley	NWSV	2	NWSV2	CAS170224-02	NWSV24	na	40.1457	-122.236	KY795691	na
Northwestern Sacramento Valley	NWSV	2	NWSV2	CAS170224-03	NWSV24	na	40.1457	-122.236	KY795692	na
Northwestern Sacramento Valley	NWSV	2	NWSV2	CAS170224-04	NWSV24	na	40.1457	-122.236	KY795693	na
Northwestern Sacramento Valley	NWSV	2	NWSV2	CAS170224-05	NWSV24	na	40.1457	-122.236	KY795694	na
Northwestern Sacramento Valley	NWSV	2	NWSV2	CAS170224-06	NWSV25	na	40.1457	-122.236	KY795695	na
Northwestern Sacramento Valley	NWSV	2	NWSV2	CAS170224-07	NWSV24	NWSV33	40.1457	-122.236	KY795696	KY795413
Northwestern Sacramento Valley	NWSV	2	NWSV2	CAS170224-08	NWSV26	na	40.1457	-122.236	KY795697	na
Northwestern Sacramento Valley	NWSV	2	NWSV2	CAS170224-09	NWSV24	NWSV34	40.1457	-122.236	KY795698	KY795414
Northwestern Sacramento Valley	NWSV	2	NWSV2	CAS170224-10	NWSV24	na	40.1457	-122.236	KY795699	na
Northwestern Sacramento Valley	NWSV	3	NWSV3	CAS170226-01	NWSV27	na	40.1445	-122.238	KY795700	na
Northwestern Sacramento Valley	NWSV	4	NWSV4	FWS99	NWSV28	na	40.5003	-122.219	KY795701	na
Northwestern Sacramento Valley	NWSV	4	NWSV4	FWS100	NWSV28	na	40.5003	-122.219	KY795702	na
Northwestern Sacramento Valley	NWSV	4	NWSV4	FWS101	NWSV28	NWSV35	40.5003	-122.219	KY795703	KY795415
Northwestern Sacramento Valley	NWSV	4	NWSV4	FWS102	NWSV7	NWSV36	40.5003	-122.219	KY795704	KY795416
Northwestern Sacramento Valley	NWSV	4	NWSV4	FWS103	NWSV28	NWSV37	40.5003	-122.219	KY795705	KY795417
Northwestern Sacramento Valley	NWSV	4	NWSV4	FWS104	NWSV7	NWSV36	40.5003	-122.219	KY795706	KY795418
Northwestern Sacramento Valley	NWSV	4	NWSV4	FWS105	NWSV28	NWSV35	40.5003	-122.219	KY795707	KY795419
Northwestern Sacramento Valley	NWSV	4	NWSV4	FWS106	NWSV28	NWSV35	40.5003	-122.219	KY795708	KY795420
Northwestern Sacramento Valley	NWSV	4	NWSV4	FWS107	NWSV28	NWSV35	40.5003	-122.219	KY795709	KY795421
Northwestern Sacramento Valley	NWSV	5	NWSV5	FWS108	NWSV7	NWSV38	40.5017	-122.217	KY795710	KY795422
Northwestern Sacramento Valley	NWSV	5	NWSV5	FWS109	NWSV29	NWSV39	40.5017	-122.217	KY795711	KY795423
Northwestern Sacramento Valley	NWSV	5	NWSV5	FWS110	NWSV29	na	40.5017	-122.217	KY795712	na
Northwestern Sacramento Valley	NWSV	5	NWSV5	FWS111	NWSV30	NWSV38	40.5017	-122.217	KY795713	KY795424
Northwestern Sacramento Valley	NWSV	5	NWSV5	FWS112	NWSV29	na	40.5017	-122.217	KY795714	na
Northwestern Sacramento Valley	NWSV	5	NWSV5	FWS113	NWSV30	na	40.5017	-122.217	KY795715	na
Northwestern Sacramento Valley	NWSV	5	NWSV5	FWS114	NWSV29	NWSV39	40.5017	-122.217	KY795716	KY795425
Northwestern Sacramento Valley	NWSV	5	NWSV5	FWS115	NWSV28	NWSV35	40.5017	-122.217	KY795717	KY795426
Northwestern Sacramento Valley	NWSV	5	NWSV5	FWS116	NWSV29	NWSV39	40.5017	-122.217	KY795718	KY795427
Northwestern Sacramento Valley	NWSV	5	NWSV5	FWS117	NWSV7	NWSV40	40.5017	-122.217	KY795719	KY795428
Northwestern Sacramento Valley	NWSV	6	NWSV6	FWS123	NWSV23	NWSV41	40.5382	-122.311	KY795720	KY795429
Northwestern Sacramento Valley	NWSV	6	NWSV6	FWS124	NWSV7	NWSV42	40.5382	-122.311	KY795721	KY795430
Northwestern Sacramento Valley	NWSV	6	NWSV6	FWS125	NWSV23	NWSV43	40.5382	-122.311	KY795722	KY795431
Northwestern Sacramento Valley	NWSV	7	NWSV7	FWS132	NWSV28	NWSV35	40.4968	-122.217	KY795723	KY795432
Northwestern Sacramento Valley	NWSV	7	NWSV7	FWS133	NWSV7	NWSV44	40.4968	-122.217	KY795724	KY795433
Northwestern Sacramento Valley	NWSV	7	NWSV7	FWS134	NWSV7	NWSV45	40.4968	-122.217	KY795725	KY795434
Northwestern Sacramento Valley	NWSV	7	NWSV7	FWS135	NWSV7	NWSV45	40.4968	-122.217	KY795726	KY795435
Northwestern Sacramento Valley	NWSV	7	NWSV7	FWS136	NWSV28	NWSV35	40.4968	-122.217	KY795727	KY795436
Northwestern Sacramento Valley	NWSV	7	NWSV7	FWS137	NWSV28	NWSV35	40.4968	-122.217	KY795728	KY795437
Northwestern Sacramento Valley	NWSV	7	NWSV7	FWS138	NWSV28	NWSV35	40.4968	-122.217	KY795729	KY795438
Northwestern Sacramento Valley	NWSV	7	NWSV7	FWS139	NWSV7	NWSV38	40.4968	-122.217	KY795730	KY795439
Northwestern Sacramento Valley	NWSV	8	NWSV8	FWS140	NWSV7	NWSV38	40.4974	-122.217	KY795731	KY795440
Northwestern Sacramento Valley	NWSV	8	NWSV8	FWS141	NWSV7	NWSV45	40.4974	-122.217	KY795732	KY795441
Northwestern Sacramento Valley	NWSV	8	NWSV8	FWS142	NWSV7	NWSV36	40.4974	-122.217	KY795733	KY795442
Northwestern Sacramento Valley	NWSV	8	NWSV8	FWS143	NWSV28	NWSV35	40.4974	-122.217	KY795734	KY795443
Northwestern Sacramento Valley	NWSV	8	NWSV8	FWS144	NWSV28	NWSV35	40.4974	-122.217	KY795735	KY795444
Northwestern Sacramento Valley	NWSV	9	NWSV9	FWS145	NWSV7	NWSV45	40.4972	-122.216	KY795736	KY795445
Northwestern Sacramento Valley	NWSV	9	NWSV9	FWS146	NWSV7	NWSV45	40.4972	-122.216	KY795737	KY795446
Northwestern Sacramento Valley	NWSV	9	NWSV9	FWS147	NWSV29	NWSV39	40.4972	-122.216	KY795738	KY795447
Northwestern Sacramento Valley	NWSV	9	NWSV9	FWS148	NWSV7	NWSV45	40.4972	-122.216	KY795739	KY795448
Northwestern Sacramento Valley	NWSV	9	NWSV9	FWS149	NWSV7	NWSV45	40.4972	-122.216	KY795740	KY795449
Northwestern Sacramento Valley	NWSV	9	NWSV9	FWS150	NWSV29	NWSV39	40.4972	-122.216	KY795741	KY795450
Northwestern Sacramento Valley	NWSV	9	NWSV9	FWS151	NWSV7	NWSV45	40.4972	-122.216	KY795742	KY795451
Northwestern Sacramento Valley	NWSV	9	NWSV9	FWS152	NWSV7	NWSV45	40.4972	-122.216	KY795743	KY795452
Northwestern Sacramento Valley	NWSV	9	NWSV9	FWS153	NWSV7	NWSV45	40.4972	-122.216	KY795744	KY795453
Northwestern Sacramento Valley	NWSV	9	NWSV9	FWS154	NWSV29	NWSV39	40.4972	-122.216	KY795745	KY795454
Northwestern Sacramento Valley	NWSV	10	NWSV10	FWS155	NWSV28	NWSV35	40.5007	-122.219	KY795746	KY795455
Northwestern Sacramento Valley	NWSV	10	NWSV10	FWS156	NWSV28	NWSV35	40.5007	-122.219	KY795747	KY795456
Northwestern Sacramento Valley	NWSV	10	NWSV10	FWS157	NWSV28	NWSV35	40.5007	-122.219	KY795748	KY795457
Northwestern Sacramento Valley	NWSV	10	NWSV10	FWS158	NWSV28	na	40.5007	-122.219	KY795749	na
Northwestern Sacramento Valley	NWSV	11	NWSV11	FWS159	NWSV24	na	39.9279	-122.179	KY795750	na
Northwestern Sacramento Valley	NWSV	11	NWSV11	FWS160	NWSV24	NWSV46	39.9279	-122.179	KY795751	KY795458
Northwestern Sacramento Valley	NWSV	11	NWSV11	FWS161	NWSV24	NWSV46	39.9279	-122.179	KY795752	KY795459
Northwestern Sacramento Valley	NWSV	11	NWSV11	FWS162	NWSV24	NWSV47	39.9279	-122.179	KY795753	KY795460
Northwestern Sacramento Valley	NWSV	11	NWSV11	FWS163	NWSV24	na	39.9279	-122.179	KY795754	na
Northwestern Sacramento Valley	NWSV	11	NWSV11	FWS164	NWSV24	na	39.9279	-122.179	KY795755	na
Northwestern Sacramento Valley	NWSV	11	NWSV11	FWS165	NWSV24	NWSV46	39.9279	-122.179	KY795756	KY795461
Northwestern Sacramento Valley	NWSV	11	NWSV11	FWS166	NWSV24	na	39.9279	-122.179	KY795757	na
Northwestern Sacramento Valley	NWSV	11	NWSV11	FWS167	NWSV24	na	39.9279	-122.179	KY795758	na
Northwestern Sacramento Valley	NWSV	11	NWSV11	FWS168	NWSV24	na	39.9279	-122.179	KY795759	na
Northwestern Sacramento Valley	NWSV	11	NWSV11	FWS169	NWSV24	na	39.9279	-122.179	KY795760	na
Northwestern Sacramento Valley	NWSV	11	NWSV11	FWS170	NWSV24	na	39.9279	-122.179	KY795761	na
San Joaquin Valley	SJVP	1	SJVP1	CAS180532-01	SJVP7	na	36.7427	-120.307	KY795848	na
San Joaquin Valley	SJVP	1	SJVP1	CAS180528-01	SJVP43	SJVP75	36.7427	-120.307	KY795846	pending
San Joaquin Valley	SJVP	2	SJVP2	CAS180526-01	SJVP44	na	36.7385	-120.296	KY795845	na
San Joaquin Valley	SJVP	3	SJVP3	CAS180530-01	SJVP43	na	36.7433	-120.299	KY795847	na
San Joaquin Valley	SJVP	4	SJVP4	FWS118	SJVP43	na	36.7338	-120.295	KY795849	na
San Joaquin Valley	SJVP	4	SJVP4	FWS120	SJVP44	SJVP74	36.7338	-120.295	KY795850	pending
San Joaquin Valley	SJVP	4	SJVP4	FWS121	SJVP43	na	36.7338	-120.295	KY795851	na
San Joaquin Valley	SJVP	4	SJVP4	FWS122	SJVP43	na	36.7338	-120.295	KY795852	na
Santa Brarbara	SBVP	1	SBVP1	SBMNH352292-02	SBVP31	na	34.8835	-120.455	KY795762	na
Santa Brarbara	SBVP	1	SBVP1	SBMNH352292-03	SBVP24	na	34.8835	-120.455	KY795763	na
Santa Brarbara	SBVP	1	SBVP1	SBMNH352292-04	SBVP7	na	34.8835	-120.455	KY795764	na
Santa Brarbara	SBVP	1	SBVP1	SBMNH352293-02	SBVP7	na	34.8835	-120.455	KY795765	na
Santa Brarbara	SBVP	1	SBVP1	SBMNH352293-03	SBVP7	na	34.8835	-120.455	KY795766	na
Santa Brarbara	SBVP	1	SBVP1	SBMNH352293-04	SBVP18	na	34.8835	-120.455	KY795767	na
Santa Brarbara	SBVP	1	SBVP1	SBMNH352293-05	SBVP32	na	34.8835	-120.455	KY795768	na
Santa Brarbara	SBVP	1	SBVP1	SBMNH352293-06	SBVP7	na	34.8835	-120.455	KY795769	na
Santa Brarbara	SBVP	1	SBVP1	SBMNH352293-10	SBVP7	na	34.8835	-120.455	KY795770	na
Santa Brarbara	SBVP	1	SBVP1	SBMNH352294-02	SBVP24	na	34.8835	-120.455	KY795771	na
Solano-Colusa	SCVP	1	SCVP1	CAS138839-01	SCVP31	na	38.2988	-121.95	KY795772	na
Solano-Colusa	SCVP	1	SCVP1	CAS138839-02	SCVP31	na	38.2988	-121.95	KY795773	na
Solano-Colusa	SCVP	1	SCVP1	CAS138839-03	SCVP31	SCVP48	38.2988	-121.95	KY795774	KY795462
Solano-Colusa	SCVP	1	SCVP1	CAS138839-04	SCVP31	SCVP48	38.2988	-121.95	KY795775	KY795463
Solano-Colusa	SCVP	2	SCVP2	CAS138842-01	SCVP33	SCVP49	38.2996	-121.95	KY795776	KY795464
Solano-Colusa	SCVP	2	SCVP2	CAS138842-02	SCVP33	na	38.2996	-121.95	KY795777	na
Solano-Colusa	SCVP	3	SCVP3	CAS138847-01	SCVP33	SCVP49	38.2988	-121.95	KY795778	KY795465
Solano-Colusa	SCVP	3	SCVP3	CAS138847-02	SCVP31	na	38.2988	-121.95	KY795779	na
Solano-Colusa	SCVP	3	SCVP3	CAS138847-03	SCVP18	SCVP48	38.2988	-121.95	KY795780	KY795466
Solano-Colusa	SCVP	4	SCVP4	CAS152483-01	SCVP7	na	38.4567	-121.952	KY795781	na
Solano-Colusa	SCVP	4	SCVP4	CAS152483-02	SCVP7	na	38.4567	-121.952	KY795782	na
Solano-Colusa	SCVP	5	SCVP5	CAS161073-02	SCVP7	SCVP50	38.2963	-121.816	KY795783	KY795467
Solano-Colusa	SCVP	5	SCVP5	CAS161124-01	SCVP34	SCVP51	38.2963	-121.816	KY795784	KY795468
Solano-Colusa	SCVP	5	SCVP5	CAS161124-02	SCVP34	SCVP52	38.2963	-121.816	KY795785	KY795469
Solano-Colusa	SCVP	5	SCVP5	CAS161124-03	SCVP7	SCVP53	38.2963	-121.816	KY795786	KY795470
Solano-Colusa	SCVP	5	SCVP5	CAS161124-04	SCVP34	na	38.2963	-121.816	KY795787	na
Solano-Colusa	SCVP	6	SCVP6	CAS161127-01	SCVP18	SCVP54	38.2565	-121.977	KY795788	KY795471
Solano-Colusa	SCVP	7	SCVP7	CAS173203-01	SCVP18	na	38.5289	-121.969	KY795789	na
Solano-Colusa	SCVP	7	SCVP7	CAS173203-02	SCVP18	na	38.5289	-121.969	KY795790	na
Southeastern Sac Valley	SESV	1	SESV1	CAS106758-02	SESV18	na	38.6103	-121.154	KY795791	na
Southeastern Sac Valley	SESV	1	SESV1	CAS106758-03	SESV18	na	38.6103	-121.154	KY795792	na
Southeastern Sac Valley	SESV	1	SESV1	CAS106758-09	SESV18	na	38.6103	-121.154	KY795793	na
Southeastern Sac Valley	SESV	1	SESV1	CAS106758-10	SESV35	na	38.6103	-121.154	KY795794	na
Southeastern Sac Valley	SESV	2	SESV2	CAS160417-02	SESV35	na	38.3667	-121.167	KY795795	na
Southeastern Sac Valley	SESV	3	SESV3	CAS180429-01	na	SESV55	39.0172	-121.326	na	KY795472
Southeastern Sac Valley	SESV	3	SESV3	CAS180429-02	SESV36	SESV56	39.0172	-121.326	KY795796	KY795473
Southeastern Sac Valley	SESV	4	SESV4	CAS180430-02	na	SESV57	39.0175	-121.326	na	KY795474
Southeastern Sac Valley	SESV	5	SESV5	CAS180431-01	SESV18	SESV58	39.0181	-121.326	KY795797	KY795475
Southeastern Sac Valley	SESV	5	SESV5	CAS180431-02	SESV18	SESV59	39.0181	-121.326	KY795798	KY795476
Southeastern Sac Valley	SESV	11	SESV11	FWS126	SESV18	na	38.4741	-121.288	KY795799	na
Southeastern Sac Valley	SESV	11	SESV11	FWS127	SESV18	SESV60	38.4741	-121.288	KY795800	KY795477
Southeastern Sac Valley	SESV	11	SESV11	FWS128	SESV18	na	38.4741	-121.288	KY795801	na
Southeastern Sac Valley	SESV	12	SESV12	FWS129	SESV18	na	38.3417	-121.081	KY795802	na
Southeastern Sac Valley	SESV	12	SESV12	FWS130	SESV18	SESV61	38.3417	-121.081	KY795803	KY795478
Southeastern Sac Valley	SESV	13	SESV13	FWS131	SESV37	na	38.3698	-121.102	KY795804	na
Southeastern Sac Valley	SESV	14	SESV14	FWS171	SESV18	SESV62	38.4468	-121.357	KY795805	KY795479
Southeastern Sac Valley	SESV	14	SESV14	FWS172	SESV32	SESV63	38.4468	-121.357	KY795806	KY795480
Southeastern Sac Valley	SESV	15	SESV15	FWS173	SESV31	SESV64	38.4918	-121.216	KY795807	KY795481
Southeastern Sac Valley	SESV	6	SESV6	FWS51	SESV38	SESV58	38.6024	-121.398	KY795808	KY795482
Southeastern Sac Valley	SESV	6	SESV6	FWS52	SESV39	SESV65	38.6024	-121.398	KY795809	KY795483
Southeastern Sac Valley	SESV	6	SESV6	FWS53	SESV39	SESV65	38.6024	-121.398	KY795810	KY795484
Southeastern Sac Valley	SESV	6	SESV6	FWS54	SESV7	na	38.6024	-121.398	KY795811	na
Southeastern Sac Valley	SESV	6	SESV6	FWS55	SESV7	SESV65	38.6024	-121.398	KY795812	KY795485
Southeastern Sac Valley	SESV	6	SESV6	FWS56	SESV7	SESV51	38.6024	-121.398	KY795813	KY795486
Southeastern Sac Valley	SESV	6	SESV6	FWS57	SESV7	na	38.6024	-121.398	KY795814	na
Southeastern Sac Valley	SESV	6	SESV6	FWS58	SESV7	na	38.6024	-121.398	KY795815	na
Southeastern Sac Valley	SESV	6	SESV6	FWS59	SESV7	SESV65	38.6024	-121.398	KY795816	KY795487
Southeastern Sac Valley	SESV	6	SESV6	FWS60	SESV7	SESV65	38.6024	-121.398	KY795817	KY795488
Southeastern Sac Valley	SESV	6	SESV6	FWS61	SESV7	SESV65	38.6024	-121.398	KY795818	KY795489
Southeastern Sac Valley	SESV	6	SESV6	FWS62	SESV40	SESV51	38.6024	-121.398	KY795819	KY795490
Southeastern Sac Valley	SESV	6	SESV6	FWS63	SESV7	SESV51	38.6024	-121.398	KY795820	KY795491
Southeastern Sac Valley	SESV	6	SESV6	FWS64	SESV7	SESV66	38.6024	-121.398	KY795821	KY795492
Southeastern Sac Valley	SESV	6	SESV6	FWS65	SESV7	SESV65	38.6024	-121.398	KY795822	KY795493
Southeastern Sac Valley	SESV	6	SESV6	FWS66	SESV7	SESV65	38.6024	-121.398	KY795823	KY795494
Southeastern Sac Valley	SESV	6	SESV6	FWS67	SESV7	SESV65	38.6024	-121.398	KY795824	KY795495
Southeastern Sac Valley	SESV	6	SESV6	FWS68	SESV7	SESV65	38.6024	-121.398	KY795825	KY795496
Southeastern Sac Valley	SESV	6	SESV6	FWS69	SESV7	SESV67	38.6024	-121.398	KY795826	KY795497
Southeastern Sac Valley	SESV	6	SESV6	FWS70	SESV7	SESV68	38.6024	-121.398	KY795827	KY795498
Southeastern Sac Valley	SESV	6	SESV6	FWS71	SESV7	SESV65	38.6024	-121.398	KY795828	KY795499
Southeastern Sac Valley	SESV	6	SESV6	FWS72	SESV7	SESV51	38.6024	-121.398	KY795829	KY795500
Southeastern Sac Valley	SESV	6	SESV6	FWS73	SESV7	SESV65	38.6024	-121.398	KY795830	KY795501
Southeastern Sac Valley	SESV	6	SESV6	FWS74	SESV7	SESV65	38.6024	-121.398	KY795831	KY795502
Southeastern Sac Valley	SESV	6	SESV6	FWS75	SESV7	SESV65	38.6024	-121.398	KY795832	KY795503
Southeastern Sac Valley	SESV	6	SESV6	FWS76	SESV7	na	38.6024	-121.398	KY795833	na
Southeastern Sac Valley	SESV	6	SESV6	FWS77	SESV7	SESV65	38.6024	-121.398	KY795834	KY795504
Southeastern Sac Valley	SESV	6	SESV6	FWS78	SESV7	SESV65	38.6024	-121.398	KY795835	KY795505
Southeastern Sac Valley	SESV	6	SESV6	FWS79	SESV7	na	38.6024	-121.398	KY795836	na
Southeastern Sac Valley	SESV	7	SESV7	FWS80	SESV18	SESV69	38.7661	-121.319	KY795837	KY795506
Southeastern Sac Valley	SESV	7	SESV7	FWS81	SESV41	SESV70	38.7661	-121.319	KY795838	KY795507
Southeastern Sac Valley	SESV	8	SESV8	FWS82	SESV42	SESV64	38.8402	-121.294	KY795839	KY795508
Southeastern Sac Valley	SESV	8	SESV8	FWS83	SESV18	SESV71	38.8402	-121.294	KY795840	KY795509
Southeastern Sac Valley	SESV	9	SESV9	FWS84	SESV18	na	38.7662	-121.342	KY795841	na
Southeastern Sac Valley	SESV	10	SESV10	FWS85	SESV18	SESV72	38.8635	-121.297	KY795842	KY795510
Southeastern Sac Valley	SESV	10	SESV10	FWS86	SESV41	na	38.8635	-121.297	KY795843	na
Southeastern Sac Valley	SESV	10	SESV10	FWS87	SESV41	na	38.8635	-121.297	KY795844	na
Southern Sierra Foothills	SSFH	1	SSFH1	CAS122186-02	SSFH7	na	36.3953	-119.485	KY795853	na
Southern Sierra Foothills	SSFH	1	SSFH1	CAS122186-04	SSFH7	na	36.3953	-119.485	KY795854	na
Southern Sierra Foothills	SSFH	1	SSFH1	CAS122186-06	SSFH45	na	36.3953	-119.485	KY795855	na
Southern Sierra Foothills	SSFH	1	SSFH1	CAS122186-07	SSFH7	na	36.3953	-119.485	KY795856	na
Southern Sierra Foothills	SSFH	1	SSFH1	CAS122188-01	SSFH7	na	36.3953	-119.485	KY795857	na
Southern Sierra Foothills	SSFH	1	SSFH1	CAS122188-04	SSFH7	na	36.3953	-119.485	KY795858	na
Southern Sierra Foothills	SSFH	1	SSFH1	CAS122188-05	SSFH7	na	36.3953	-119.485	KY795859	na
Southern Sierra Foothills	SSFH	1	SSFH1	CAS122190-01	SSFH7	na	36.3953	-119.485	KY795860	na
Southern Sierra Foothills	SSFH	1	SSFH1	CAS122190-02	SSFH7	na	36.3953	-119.485	KY795861	na
Southern Sierra Foothills	SSFH	1	SSFH1	CAS122191-02	SSFH7	na	36.3953	-119.485	KY795862	na
Southern Sierra Foothills	SSFH	1	SSFH1	CAS122191-03	SSFH7	na	36.3953	-119.485	KY795863	na
Southern Sierra Foothills	SSFH	1	SSFH1	CAS122191-04	SSFH7	na	36.3953	-119.485	KY795864	na
Southern Sierra Foothills	SSFH	1	SSFH1	CAS122191-06	SSFH46	na	36.3953	-119.485	KY795865	na
Southern Sierra Foothills	SSFH	1	SSFH1	CAS122191-07	SSFH7	na	36.3953	-119.485	KY795866	na
Southern Sierra Foothills	SSFH	1	SSFH1	CAS122191-08	na	SSFH73	36.3953	-119.485	na	KY795514
Southern Sierra Foothills	SSFH	1	SSFH1	CAS122192-02	na	SSFH74	36.3953	-119.485	na	KY795511
Southern Sierra Foothills	SSFH	1	SSFH1	CAS122192-03	SSFH7	na	36.3953	-119.485	KY795867	na
Southern Sierra Foothills	SSFH	1	SSFH1	CAS122192-06	SSFH7	na	36.3953	-119.485	KY795868	na
Southern Sierra Foothills	SSFH	1	SSFH1	CAS122193-01	SSFH7	na	36.3953	-119.485	KY795869	na
Southern Sierra Foothills	SSFH	1	SSFH1	CAS122193-02	SSFH7	na	36.3953	-119.485	KY795870	na
Southern Sierra Foothills	SSFH	2	SSFH2	CAS150813-02	SSFH47	SSFH80	37.3495	-120.384	KY795871	KY795515
Southern Sierra Foothills	SSFH	2	SSFH2	CAS150813-03	SSFH47	SSFH80	37.3495	-120.384	KY795872	KY795516
Southern Sierra Foothills	SSFH	3	SSFH3	CAS153873-01	SSFH48	SSFH81	37.3932	-120.285	KY795873	KY795517
Southern Sierra Foothills	SSFH	3	SSFH3	CAS153873-02	SSFH49	SSFH82	37.3932	-120.285	KY795874	KY795518
Southern Sierra Foothills	SSFH	3	SSFH3	CAS153873-03	SSFH50	SSFH83	37.3932	-120.285	KY795875	KY795519
Southern Sierra Foothills	SSFH	4	SSFH4	CAS154902-09	na	SSFH84	37.3351	-120.504	na	KY795520
Southern Sierra Foothills	SSFH	5	SSFH5	CAS155281-01	SSFH51	SSFH85	37.3821	-120.215	KY795876	KY795521
Southern Sierra Foothills	SSFH	5	SSFH5	CAS155281-02	SSFH7	SSFH86	37.3821	-120.215	KY795877	KY795522
Southern Sierra Foothills	SSFH	5	SSFH5	CAS155281-03	SSFH7	SSFH87	37.3821	-120.215	KY795878	KY795523
Southern Sierra Foothills	SSFH	6	SSFH6	CAS173976-08	SSFH48	SSFH88	36.8837	-119.816	KY795880	KY795525
Southern Sierra Foothills	SSFH	6	SSFH6	CAS173976-10	na	SSFH29	36.8837	-119.816	na	KY795526
Southern Sierra Foothills	SSFH	7	SSFH7	CAS175008-02	SSFH52	SSFH89	36.8661	-119.568	KY795881	KY795527
Southern Sierra Foothills	SSFH	8	SSFH8	CAS178158-01	SSFH53	SSFH90	37.0151	-119.852	KY795882	KY795528
Southern Sierra Foothills	SSFH	8	SSFH8	CAS178158-02	na	SSFH91	37.0151	-119.852	na	KY795529
Southern Sierra Foothills	SSFH	8	SSFH8	CAS178158-03	SSFH54	SSFH79	37.0151	-119.852	KY795883	KY795530
Southern Sierra Foothills	SSFH	8	SSFH8	CAS178158-04	SSFH55	na	37.0151	-119.852	KY795884	na
Southern Sierra Foothills	SSFH	9	SSFH9	CAS178175-04	na	SSFH92	36.9667	-119.7	na	KY795531
Southern Sierra Foothills	SSFH	10	SSFH10	CAS178182-01	SSFH28	na	36.8518	-119.589	KY795885	na
Southern Sierra Foothills	SSFH	10	SSFH10	CAS178182-02	SSFH7	SSFH93	36.8518	-119.589	KY795886	KY795532
Southern Sierra Foothills	SSFH	11	SSFH11	CAS178603-01	SSFH56	SSFH94	36.8472	-119.621	KY795887	KY795533
Southern Sierra Foothills	SSFH	12	SSFH12	CAS178607-02	SSFH7	SSFH95	36.8452	-119.607	KY795888	KY795534
Southern Sierra Foothills	SSFH	13	SSFH13	CAS178609-02	SSFH7	SSFH95	36.8457	-119.609	KY795889	KY795535
Southern Sierra Foothills	SSFH	14	SSFH14	CAS178834-01	SSFH7	SSFH96	36.847	-119.59	KY795890	KY795536
Southern Sierra Foothills	SSFH	14	SSFH14	CAS178834-02	SSFH7	SSFH97	36.847	-119.59	KY795891	KY795537
Southern Sierra Foothills	SSFH	15	SSFH15	CAS178837-01	SSFH56	SSFH98	36.8428	-119.58	KY795892	KY795538
Southern Sierra Foothills	SSFH	15	SSFH15	CAS178837-02	na	SSFH99	36.8428	-119.58	na	KY795539
Southern Sierra Foothills	SSFH	16	SSFH16	CAS178845-02	SSFH7	SSFH99	36.8434	-119.589	KY795893	KY795540
Southern Sierra Foothills	SSFH	17	SSFH17	CAS178850-01	SSFH7	SSFH99	36.8508	-119.59	KY795894	KY795541
Southern Sierra Foothills	SSFH	17	SSFH17	CAS178850-02	SSFH7	SSFH100	36.8508	-119.59	KY795895	KY795542
Southern Sierra Foothills	SSFH	18	SSFH18	CAS178852-02	SSFH7	na	36.8494	-119.592	KY795896	na
Southern Sierra Foothills	SSFH	19	SSFH19	CAS178853-01	SSFH7	SSFH94	36.848	-119.593	KY795897	na
Southern Sierra Foothills	SSFH	19	SSFH19	CAS178853-02	SSFH56	SSFH94	36.848	-119.593	KY795898	KY795543
Southern Sierra Foothills	SSFH	20	SSFH20	CAS178854-01	SSFH7	SSFH101	36.8473	-119.593	KY795899	KY795544
Southern Sierra Foothills	SSFH	20	SSFH20	CAS178854-02	SSFH7	na	36.8473	-119.593	KY795900	na
Southern Sierra Foothills	SSFH	21	SSFH21	CAS178855-01	SSFH57	SSFH94	36.8458	-119.593	KY795901	na
Southern Sierra Foothills	SSFH	21	SSFH21	CAS178855-02	SSFH56	SSFH94	36.8458	-119.593	KY795902	KY795545
Southern Sierra Foothills	SSFH	22	SSFH22	CAS178857-01	SSFH15	na	36.8462	-119.588	KY795903	na
Southern Sierra Foothills	SSFH	22	SSFH22	CAS178857-02	SSFH57	na	36.8462	-119.588	KY795904	na
Southern Sierra Foothills	SSFH	23	SSFH23	CAS178860-01	SSFH7	SSFH97	36.8519	-119.588	KY795905	KY795546
Southern Sierra Foothills	SSFH	23	SSFH23	CAS178860-02	SSFH7	na	36.8519	-119.588	KY795906	na
Southern Sierra Foothills	SSFH	24	SSFH24	CAS173970-01	SSFH48	SSFH88	36.8837	-119.833	KY795879	KY795524
Southern Sierra Foothills	SSFH	34	SSFH34	FWS42	SSFH7	SSFH74	36.2689	-119.03	KY795907	KY795547
Southern Sierra Foothills	SSFH	34	SSFH34	FWS43	SSFH7	SSFH77	36.2689	-119.03	KY795908	KY795548
Southern Sierra Foothills	SSFH	34	SSFH34	FWS44	SSFH7	SSFH77	36.2689	-119.03	KY795909	KY795549
Southern Sierra Foothills	SSFH	34	SSFH34	FWS45	SSFH7	SSFH78	36.2689	-119.03	KY795910	KY795550
Southern Sierra Foothills	SSFH	34	SSFH34	FWS46	SSFH7	SSFH78	36.2689	-119.03	KY795911	KY795551
Southern Sierra Foothills	SSFH	34	SSFH34	FWS47	SSFH7	na	36.2689	-119.03	KY795912	na
Southern Sierra Foothills	SSFH	34	SSFH34	FWS48	SSFH7	na	36.2689	-119.03	KY795913	na
Southern Sierra Foothills	SSFH	35	SSFH35	FWS88	SSFH58	na	37.1687	-120.122	KY795914	na
Southern Sierra Foothills	SSFH	35	SSFH35	FWS89	SSFH7	na	37.1687	-120.122	KY795915	na
Southern Sierra Foothills	SSFH	35	SSFH35	FWS90	SSFH48	SSFH79	37.1687	-120.122	KY795916	KY795552
Southern Sierra Foothills	SSFH	35	SSFH35	FWS91	SSFH48	na	37.1687	-120.122	KY795917	na
Southern Sierra Foothills	SSFH	37	SSFH37	FWS95	SSFH59	na	37.55	-120.397	KY795918	na
Western Riverside	WRVP	1	WRVP1	SRP1-01	na	WRVP102	33.506	-117.292	na	KY795553
Western Riverside	WRVP	2	WRVP2	SRP3-01	WRVP60	na	33.508	-117.293	KY795919	na
Western Riverside	WRVP	3	WRVP3	SRP4-01	WRVP60	na	33.504	-117.292	KY795920	na
Western Riverside	WRVP	3	WRVP3	SRP4-02	WRVP60	na	33.504	-117.292	KY795921	na
Western Riverside	WRVP	3	WRVP3	SRP4-04	WRVP60	na	33.504	-117.292	KY795922	na
Western Riverside	WRVP	3	WRVP3	SRP4-05	WRVP60	na	33.504	-117.292	KY795923	na
Western Riverside	WRVP	3	WRVP3	SRP4-06	WRVP60	na	33.504	-117.292	KY795924	na
Western Riverside	WRVP	3	WRVP3	SRP4-07	WRVP60	na	33.504	-117.292	KY795925	na
Western Riverside	WRVP	3	WRVP3	SRP4-08	WRVP60	na	33.504	-117.292	KY795926	na
Western Riverside	WRVP	3	WRVP3	SRP4-09	WRVP60	na	33.504	-117.292	KY795927	na
Western Riverside	WRVP	3	WRVP3	SRP4-10	WRVP60	na	33.504	-117.292	KY795928	na
Western Riverside	WRVP	4	WRVP4	SRP5-01	WRVP61	na	33.502	-117.285	KY795929	na
Western Riverside	WRVP	4	WRVP4	SRP5-05	WRVP60	na	33.502	-117.285	KY795930	na
Western Riverside	WRVP	4	WRVP4	SRP5-06	WRVP60	na	33.502	-117.285	KY795931	na
Western Riverside	WRVP	4	WRVP4	SRP5-20	WRVP60	WRVP103	33.502	-117.285	KY795932	KY795554
Western Riverside	WRVP	4	WRVP4	SRP5-22	WRVP61	WRVP104	33.502	-117.285	KY795933	KY795555
Western Riverside	WRVP	4	WRVP4	SRP5-23	WRVP61	na	33.502	-117.285	KY795934	na
Western Riverside	WRVP	4	WRVP4	SRP5-32	WRVP61	WRVP105	33.502	-117.285	KY795935	KY795556
Western Riverside	WRVP	4	WRVP4	SRP5-34	WRVP61	na	33.502	-117.285	KY795936	na
Western Riverside	WRVP	4	WRVP4	SRP5-35	WRVP61	na	33.502	-117.285	KY795937	na
Western Riverside	WRVP	4	WRVP4	SRP5-36	WRVP61	na	33.502	-117.285	KY795938	na
Western Riverside	WRVP	4	WRVP4	SRP5-37	WRVP60	na	33.502	-117.285	KY795939	na
Western Riverside	WRVP	4	WRVP4	SRP5-38	WRVP61	na	33.502	-117.285	KY795940	na
Western Riverside	WRVP	4	WRVP4	SRP5-39	WRVP61	na	33.502	-117.285	KY795941	na
Western Riverside	WRVP	4	WRVP4	SRP5-40	WRVP60	na	33.502	-117.285	KY795942	na
